# Supplementary material for: Multiscale Control of Nanofiber-Composite Hydrogel for Complex 3D Cell Culture by Extracellular Matrix Composition and Nanofiber Alignment
Source: Biomater Res. 2024 May 29;28:0032. doi: 10.34133/bmr.0032 (PMC11136538; doi:10.34133/bmr.0032)
Supplement: Supplementary 1 — Materials and Methods Figs. S1 to S7 Movies S1 and S2 [file bmr.0032.f1.zip]

Archive with 3 entries (3 files):
- Video S1.mp4
- Video S2.mp4
- Figs. S1 to S7.docx
